# Supplementary material for: Mitophagy and Immune Infiltration in Primary Sjögren’s Disease: Insights from Bioinformatics Analysis
Source: Int J Mol Sci. 2026 Apr 9;27(8):3365. doi: 10.3390/ijms27083365 (PMC13116969; doi:10.3390/ijms27083365)
Supplement: Supplementary file 1 [file ijms-27-03365-s001.zip]

Archive with 16 entries (15 files):
- Figure legends.pdf
- Supplementary Figures/
- Supplementary Figures/Figure S2.pdf
- Supplementary Figures/Figure S2.tif
- Supplementary Figures/Figure S3.pdf
- Supplementary Figures/Figure S3.tif
- Supplementary Figures/Figure S4.pdf
- Supplementary Figures/Figure S4.tif
- Supplementary Figures/Figure S5.pdf
- Supplementary Figures/Figure S5.tif
- Supplementary Figures/Figure S6.tif
- Supplementary Figures/FigureS1.pdf
- Supplementary Figures/FigureS1.tif
- Supplementary Figures/FigureS6.pdf
- Supplementary Table S1.csv
- Supplementary Table S2.pdf
