# Supplementary material for: Mitophagy and Immune Infiltration in Primary Sjögren’s Disease: Insights from Bioinformatics Analysis
Source: Int J Mol Sci. 2026 Apr 9;27(8):3365. doi: 10.3390/ijms27083365 (PMC13116969; doi:10.3390/ijms27083365)
Supplement: Supplementary file 1 [file ijms-27-03365-s001.zip › Supplementary Table S1.csv]

Id	Label	Degree	Betweenness	Expression
8878	SQSTM1	166	18180.36	0
23710	GABARAPL1	51	4521.36	0
65018	PINK1	24	1887.28	0
D002945	Cisplatin	3	265.79	0
C014347	decitabine	3	265.79	0
D006861	Hydrogen Peroxide	3	265.79	0
D012822	Silicon Dioxide	3	265.79	0
C016766	sulforafan	3	265.79	0
D014415	Tunicamycin	3	265.79	0
D014635	Valproic Acid	3	265.79	0
D001564	Benzo(a)pyrene	2	116.04	0
D000069286	Bortezomib	2	116.04	0
C584509	C646 compound	2	116.04	0
D019256	Cadmium Chloride	2	116.04	0
C004656	chloroacetaldehyde	2	116.04	0
C018021	cobaltous chloride	2	116.04	0
D003300	Copper	2	116.04	0
D019327	Copper Sulfate	2	116.04	0
D016572	Cyclosporine	2	116.04	0
C492448	ICG 001	2	116.04	0
C042720	mercuric bromide	2	116.04	0
C558013	NSC 689534	2	116.04	0
D010100	Oxygen	2	116.04	0
D020245	p-Chloromercuribenzoic Acid	2	116.04	0
C568608	PCI 5002	2	116.04	0
D010662	Phenylmercuric Acetate	2	116.04	0
C006253	pirinixic acid	2	116.04	0
D014028	Tobacco Smoke Pollution	2	116.04	0
D014212	Tretinoin	2	116.04	0
C057693	troglitazone	2	116.04	0
D015032	Zinc	2	116.04	0
D015655	1-Methyl-4-phenylpyridinium	2	106.97	0
D000082	Acetaminophen	2	106.97	0
D003375	Coumestrol	2	106.97	0
C561695	(+)-JQ1 compound	2	106.97	0
D010894	Piroxicam	2	106.97	0
D010936	Plant Extracts	2	106.97	0
D012402	Rotenone	2	106.97	0
D013749	Tetrachlorodibenzodioxin	2	42.77	0
C012277	1,2-diamino-4-nitrobenzene	1	0	0
C576882	1-(2-trifluoromethoxyphenyl)-2-nitroethanone	1	0	0
C015262	1,6-hexamethylene diisocyanate	1	0	0
C511295	2,2',4,4'-tetrabromodiphenyl ether	1	0	0
C093973	2-(2-amino-3-methoxyphenyl)-4H-1-benzopyran-4-one	1	0	0
C029497	2,3-bis(3'-hydroxybenzyl)butyrolactone	1	0	0
C085911	2-(4-morpholinyl)-8-phenyl-4H-1-benzopyran-4-one	1	0	0
C000599179	28-O-acetylbetulin-3-ylglucopyranoside	1	0	0
C012796	2-butenal	1	0	0
C091423	2-chloromethylpyridine	1	0	0
C495818	2-morpholin-4-yl-6-thianthren-1-yl-pyran-4-one	1	0	0
C018855	2-tert-butylhydroquinone	1	0	0
C025946	3-methyladenine	1	0	0
C000589317	4-(4-(5-nitrofuran-2-ylmethylene)-3, 5-dioxopyrazolidin-1-yl)benzoic acid ethyl ester	1	0	0
C459179	4-(5-benzo(1,3)dioxol-5-yl-4-pyridin-2-yl-1H-imidazol-2-yl)benzamide	1	0	0
C517041	(4-amino-1,4-dihydro-3-(2-pyridyl)-5-thioxo-1,2,4-triazole)copper(II)	1	0	0
C032538	4-cresol	1	0	0
C516138	(6-(4-(2-piperidin-1-ylethoxy)phenyl))-3-pyridin-4-ylpyrazolo(1,5-a)pyrimidine	1	0	0
C550547	6-chloro-2,3,4,9-tetrahydro-1H-carbazole-1-carboxamide	1	0	0
C030735	7-aminocephalosporanic acid	1	0	0
C553817	7-(benzylamino)-1,3,4,8-tetrahydropyrrolo(4,3,2-de)quinolin-8(1H)-one	1	0	0
C020738	9,10-dihydro-9,10-dihydroxybenzo(a)pyrene	1	0	0
C501332	ABT-737	1	0	0
D000111	Acetylcysteine	1	0	0
D000171	Acrolein	1	0	0
C106812	adefovir dipivoxil	1	0	0
D000067956	Adenylyl Cyclase Inhibitors	1	0	0
D016604	Aflatoxin B1	1	0	0
D000393	Air Pollutants	1	0	0
D000395	Air Pollutants, Occupational	1	0	0
D000638	Amiodarone	1	0	0
D000643	Ammonium Chloride	1	0	0
C018453	ammonium hexachloroplatinate	1	0	0
D018501	Antirheumatic Agents	1	0	0
D016718	Arachidonic Acid	1	0	0
D001151	Arsenic	1	0	0
C006632	arsenic trioxide	1	0	0
D017638	Asbestos, Crocidolite	1	0	0
D001280	Atrazine	1	0	0
D001379	Azathioprine	1	0	0
C040929	bafilomycin A1	1	0	0
C057620	bafilomycin A	1	0	0
C029876	benzidine	1	0	0
D019324	beta-Naphthoflavone	1	0	0
C053541	bicalutamide	1	0	0
C006780	bisphenol A	1	0	0
C557045	BO-1051	1	0	0
D002104	Cadmium	1	0	0
D002110	Caffeine	1	0	0
D002117	Calcitriol	1	0	0
D002166	Camptothecin	1	0	0
C459604	candoxin	1	0	0
C005563	captax	1	0	0
D002220	Carbamazepine	1	0	0
D002258	Carbonyl Cyanide m-Chlorophenyl Hydrazone	1	0	0
D000068579	Celecoxib	1	0	0
C100187	chloropicrin	1	0	0
D002738	Chloroquine	1	0	0
D004390	Chlorpyrifos	1	0	0
C059262	cidofovir	1	0	0
C039671	ciglitazone	1	0	0
C012843	cinnamic aldehyde	1	0	0
D004002	Clodronic Acid	1	0	0
D003035	Cobalt	1	0	0
D005576	Colforsin	1	0	0
C423222	cotylenin A	1	0	0
C102326	cucurbitacin E	1	0	0
C029892	cupric chloride	1	0	0
C030973	cupric oxide	1	0	0
D003561	Cytarabine	1	0	0
D003609	Dactinomycin	1	0	0
C531198	dactolisib	1	0	0
D003634	DDT	1	0	0
D003676	Deferoxamine	1	0	0
C576677	demycarosyl-3D-digitoxosylmithramycin SK	1	0	0
D003847	Deoxyglucose	1	0	0
C539263	di-2-pyridylketone-4,4-dimethyl-3-thiosemicarbazone	1	0	0
D003976	Diazinon	1	0	0
C023614	dibenzofuran	1	0	0
D004317	Doxorubicin	1	0	0
D013759	Dronabinol	1	0	0
D004811	Epichlorohydrin	1	0	0
C045651	epigallocatechin gallate	1	0	0
D004958	Estradiol	1	0	0
D000431	Ethanol	1	0	0
D005035	Ethylmercury Compounds	1	0	0
D005020	Ethyl Methanesulfonate	1	0	0
D005054	Eugenol	1	0	0
D000068876	Fingolimod Hydrochloride	1	0	0
D005557	Formaldehyde	1	0	0
C067584	formosanin C	1	0	0
C058728	fosbretabulin	1	0	0
C000600490	G226 compound	1	0	0
D019833	Genistein	1	0	0
D005978	Glutathione	1	0	0
C071834	glycidamide	1	0	0
C059922	gossypetin	1	0	0
D007069	Ifosfamide	1	0	0
D007501	Iron	1	0	0
D007529	Isoflavones	1	0	0
C410337	K 7174	1	0	0
D001556	Lindane	1	0	0
D058185	Magnetite Nanoparticles	1	0	0
D008298	Maleates	1	0	0
D008299	Maleic Anhydrides	1	0	0
C569869	malondialdehyde-low density lipoprotein, human	1	0	0
D008727	Methotrexate	1	0	0
D008753	Methylenebis(chloroaniline)	1	0	0
D008741	Methyl Methanesulfonate	1	0	0
C008493	methylselenic acid	1	0	0
C406082	monomethylarsonous acid	1	0	0
D009151	Mustard Gas	1	0	0
D037742	Nanotubes, Carbon	1	0	0
D009532	Nickel	1	0	0
C029938	nickel sulfate	1	0	0
C570897	NSC668394	1	0	0
C507134	ON 01910	1	0	0
D016566	Organoselenium Compounds	1	0	0
C472349	oxidized-L-alpha-1-palmitoyl-2-arachidonoyl-sn-glycero-3-phosphorylcholine	1	0	0
D016627	Oxidopamine	1	0	0
D010269	Paraquat	1	0	0
D052638	Particulate Matter	1	0	0
C517827	pentabrominated diphenyl ether 100	1	0	0
C086401	pentabromodiphenyl ether	1	0	0
C058305	phenethyl isothiocyanate	1	0	0
D019800	Phenol	1	0	0
D011078	Polychlorinated Biphenyls	1	0	0
C027373	potassium chromate(VI)	1	0	0
D011374	Progesterone	1	0	0
D011794	Quercetin	1	0	0
D017382	Reactive Oxygen Species	1	0	0
D012110	Reserpine	1	0	0
C059514	resveratrol	1	0	0
C064758	Ro 31-8220	1	0	0
C089730	rosiglitazone	1	0	0
C496827	salubrinal	1	0	0
D012834	Silver	1	0	0
D020123	Sirolimus	1	0	0
D012906	Smoke	1	0	0
C017947	sodium arsenite	1	0	0
D018038	Sodium Selenite	1	0	0
D013267	Stilbenes	1	0	0
D004113	Succimer	1	0	0
D013467	Sulindac	1	0	0
C025462	sulindac sulfide	1	0	0
D016559	Tacrolimus	1	0	0
D013629	Tamoxifen	1	0	0
D020122	tert-Butylhydroperoxide	1	0	0
C004648	testosterone enanthate	1	0	0
D013755	Tetradecanoylphorbol Acetate	1	0	0
D019284	Thapsigargin	1	0	0
D013806	Theophylline	1	0	0
D013893	Thiram	1	0	0
C034613	triacsin C	1	0	0
C002802	tungsten carbide	1	0	0
C073339	usnic acid	1	0	0
D014638	Vanadates	1	0	0
D001335	Vehicle Emissions	1	0	0
D014750	Vincristine	1	0	0
D014810	Vitamin E	1	0	0
D024483	Vitamin K 3	1	0	0
C088658	zoledronic acid	1	0	0
